# Supplementary material for: Structural basis for antibody cross-neutralization of Dengue and Zika viruses
Source: Commun Biol. 2026 Mar 10;9:568. doi: 10.1038/s42003-026-09805-6 (PMC13106624; doi:10.1038/s42003-026-09805-6)
Supplement: Supplementary file 4 — Supplementary Data 1 [file 42003_2026_9805_MOESM4_ESM.xlsx]

## Sheet: Fig. 2f
	ZikV structure																														DenV3 structure (used for values in text)
			BSA (Å²)				Plotted						BSA (Å²)		Plotted		Heavy chain								Average			Plotted						BSA (Å²)						BSA (Å²)
	F25.S02 HC	Heavy chain ID	H	C	H	C	Average	Average				Light chain ID	L	D	Average				H-1154	C-1154	H-1156	C-1156	H-1158	C-1158	1154	1156	1158	Sum					Heavy chain ID	H	H				Light chain ID	L	L		Heavy chain
	Amino Acid	Protomer ID	B	A	A	B	Protomer B	Protomer A			Amino Acid	Protomer ID	B	A	Protomer B		1	PCA	20.67	20.99	5.81	6.02	0	0	20.83	5.915	0	26.745				Amino Acid	Protomer ID	A	B			Amino Acid	Protomer ID	A	B				H-1153	H-1154	H-1155	Sum
1	Q		10.28	8.69	0	0	9.485	0		1	Q		0	0	0		2	V	18.25	14.74	52.88	44.46	40.38	30.5	16.495	48.67	35.44	100.605			1	Q		0	0		1	Q		0	0		1	PCA	18.55	12.23	0	30.78
2	V		8.34	10.37	0	0	9.355	0		2	S		0	0	0		3	Q	0	0	0	0	0.67	0.84	0	0	0.755	0.755			2	V		0	0		2	S		0	0		2	V	0.5	40.56	24.8	65.86
3	Q		0	0	0	0	0	0		3	A		0	0	0		26	G	0	2.1	0	0	0	0	1.05	0	0	1.05			3	Q		0	0		3	A		0	0		26	G	0.25	6.38	0	6.63
4	L		0	0	0	0	0	0		4	L		0	0	0		27	G	0	2.64	0	0	0	0	1.32	0	0	1.32			4	L		0	0		4	L		0	0		28	T	4.17	0	0	4.17
5	V		0	0	0	0	0	0		5	T		0	0	0		28	T	6.25	1.97	0	0	0	0	4.11	0	0	4.11			5	V		0	0		5	T		0	0		30	S	13.64	0	0	13.64
6	Q		0	0	0	0	0	0		6	Q		0	0	0		29	F	0.4	0	0	0	0	0	0.2	0	0	0.2			6	Q		0	0		6	Q		0	0		31	S	6.96	0	0	6.96
7	S		0	0	0	0	0	0		7	P		0	0	0		30	S	4.69	9.87	0	0	0	0	7.28	0	0	7.28			7	S		0	0		7	P		0	0		32	Y	17.86	3.27	0	21.13
8	G		0	0	0	0	0	0		8	R		0	0	0		32	Y	18.55	16.24	0	0	0	0	17.395	0	0	17.395			8	G		0	0		8	R		0	0		98	R	3.93	14.41	0	18.34
9	A		0	0	0	0	0	0		9	S		0	0	0		98	R	19.22	16.45	19.22	16.45	0	0	17.835	17.835	0	35.67			9	A		0	0		9	S		0	0		115	L	0	16.56	16.57	33.13
10	E		0	0	0	0	0	0		10	V		0	0	0		114	D	0	0	0.49	0	0	0	0	0.245	0	0.245			10	E		0	0		10	V		0	0
11	V		0	0	0	0	0	0		11	S		0	0	0		115	L	0	0	15.05	14.22	5.69	5.35	0	14.635	5.52	20.155			11	V		0	0		11	S		0	0		Light chain
12	K		0	0	0	0	0	0		12	G		0	0	0																12	K		0	0		12	G		0	0				L-1155
13	K		0	0	0	0	0	0		13	S		0	0	0																13	K		0	0		13	S		0	0		58	S	13.13
14	P		0	0	0	0	0	0		14	P		0	0	0		Light chain					Plotted									14	P		0	0		14	P		0	0
15	G		0	0	0	0	0	0		15	G		0	0	0				L-1159	D-1159	Average	Sum									15	G		0	0		15	G		0	0
16	S		0	0	0	0	0	0		16	Q		0	0	0		42	K	21.13	5.03	13.08	13.08									16	S		0	0		16	Q		0	0
17	S		0	0	0	0	0	0		17	S		0	0	0		45	K	48.31	40.88	44.595	44.595									17	S		0	0		17	S		0	0
18	A		0	0	0	0	0	0		18	V		0	0	0																18	A		0	0		18	V		0	0
19	K		0	0	0	0	0	0		19	T		0	0	0																19	K		0	0		19	T		0	0
20	V		0	0	0	0	0	0		20	I		0	0	0																20	V		0	0		20	I		0	0
21	S		0	0	0	0	0	0		21	S		0	0	0																21	S		0	0		21	S		0	0
22	C		0	0	0	0	0	0		22	C		0	0	0																22	C		0	0		22	C		0	0
23	K		0	0	0	0	0	0		23	T		0	0	0																23	K		0	0		23	T		0	0
24	A		0	0	0	0	0	0		24	G		0	0	0																24	A		0	0		24	G		0	0
25	S		0	0	0	0	0	0		25	T		0	0	0																25	S		0	0		25	T		0	0
26	G		16.75	17.86	0	0	17.305	0		26	S		0	0	0																26	G		0	0		26	S		0	0
27	G		0	0	0	0	0	0		27	S		0	0	0																27	G		0	0		27	S		0	0
28	T		23.52	22.25	0	0	22.885	0		28	D		0	0	0																28	T		0	14.15		28	D		0	0
29	F		0	0	0	0	0	0		29	V		0	0	0																29	F		0	0		29	V		0	0
30	S		31.74	35.73	0	0	33.735	0		30	G		0	0	0																30	S		0	23.37		30	G		0	0
31	S		24.56	22.08	28.34	25.13	23.32	26.735		31	G		0	0	0																31	S		22.04	10.71		31	G		0	0
32	Y		44.77	45.83	3.29	4.35	45.3	3.82		32	Y		0	0	0																32	Y		1.45	23.32		32	Y		0	0
33	A		0	0	0	0	0	0		33	K		0	0	0																33	A		0	0		33	K		10.92	4.78
34	I		0	0	0	0	0	0		34	Y		0	0	0																34	I		0	0		34	Y		6.01	0
35	S		0	0	0	0	0	0		35	V		0	0	0																35	S		0	0		35	V		0	0
36	W		0	0	0	0	0	0		36	S		0	0	0																36	W		0	0		36	S		0	0
37	V		0	0	0	0	0	0		37	W		0	0	0																37	V		0	0		37	W		0	0
38	R		0	0	0	0	0	0		38	Y		0	0	0																38	R		0	0		38	Y		0	0
39	Q		0	0	0	0	0	0		39	Q		0	0	0																39	Q		0	0		39	Q		0	0
40	A		0	0	0	0	0	0		40	Q		0	0	0																40	A		0	0		40	Q		0	0
41	P		0	0	0	0	0	0		41	H		0	0	0																41	P		0	0		41	H		0	0
42	G		0	0	0	0	0	0		42	P		0	0	0																42	G		0	0		42	P		0	0
43	Q		0	0	0	0	0	0		43	G		0	0	0																43	Q		0	0		43	G		0	0
44	G		0	0	0	0	0	0		44	K		0	0	0																44	G		0	0		44	K		0	0
45	L		0	0	0	0	0	0		45	A		0	0	0																45	L		0	0		45	A		0	0
46	E		0	0	0	0	0	0		46	P		0	0	0																46	E		0	0		46	P		0	0
47	W		0	0	0	0	0	0		47	K		0	0	0																47	W		0	0		47	K		0	0
48	M		0	0	0	0	0	0		48	L		0	0	0																48	M		0	0		48	L		0	0
49	G		0	0	0	0	0	0		49	M		0	0	0																49	G		0	0		49	M		0	0
50	S		0	0	0	0	0	0		50	I		16.33	15.83	16.08																50	S		0	0		50	I		0	0
51	I		0	0	0	0	0	0		51	Y		0	0	0																51	I		0	0		51	Y		0	11.53
52	M		0	0	8.84	9.79	0	9.315		52	D		0	0	0																52	M		22.93	0		52	D		0	0.61
53	P		0	0	6.08	2.33	0	4.205		53	V		0	0	0																53	P		0	0		53	V		0	0
54	I		0	0	55.15	49.64	0	52.395		54	T		44.46	41.71	43.085																54	I		62.11	8.05		54	T		0	0
55	F		0	0	131.76	137.24	0	134.5		55	K		74.99	71.05	73.02																55	F		136.83	0		55	K		0	57.38
56	G		0	0	35.74	24.1	0	29.92		56	R		3.27	3.25	3.26																56	G		11.11	0		56	R		0	19.11
57	T		0	0	46.01	44.32	0	45.165		57	P		39.57	43.2	41.385																57	T		52.91	0		57	P		0	0
58	V		0	0	1.89	12.74	0	7.315		58	S		0	1.03	0.515																58	V		17.28	0		58	S		0	22.38
59	N		0	0	5.53	7.06	0	6.295		59	G		1.46	3.07	2.265																59	N		3.05	0		59	G		0	0
60	Y		0	0	0	0	0	0		60	V		1.85	3.01	2.43																60	Y		0	0		60	V		0	0
61	A		0	0	0	0	0	0		61	P		18.06	17.11	17.585																61	A		0	0		61	P		0	0
62	Q		0	0	0	0	0	0		62	D		0	0	0																62	Q		0	0		62	D		0	0.75
63	K		0	0	0	0	0	0		63	R		0	0	0																63	K		0	0		63	R		0	0
64	F		0	0	0	0	0	0		64	F		0	0	0																64	F		0	0		64	F		0	0
65	Q		0	0	0	0	0	0		65	S		0	0	0																65	Q		0	0		65	S		0	0
66	G		0	0	0	0	0	0		66	G		0	0	0																66	G		0	0		66	G		0	0
67	R		0	0	0	0	0	0		67	S		0	0	0																67	R		0	0		67	S		0	0
68	V		0	0	0	0	0	0		68	K		0	0	0																68	V		0	0		68	K		0	0
69	T		0	0	0	0	0	0		69	S		0	0	0																69	T		0	0		69	S		0	0
70	I		0	0	0	0	0	0		70	G		0	0	0																70	I		0	0		70	G		0	0
71	T		0	0	0	0	0	0		71	N		0	0	0																71	T		0	0		71	N		0	0
72	A		0	0	0	0	0	0		72	T		0	0	0																72	A		0	0		72	T		0	0
73	D		0	0	0	0	0	0		73	A		0	0	0																73	D		0	0		73	A		0	0
74	E		0	0	22.97	24.08	0	23.525		74	S		0	0	0																74	E		18.49	6.86		74	S		0	0
75	S		11.63	6.28	0	0	8.955	0		75	L		0	0	0																75	S		0	0		75	L		0	0
76	T		0	0	0	0	0	0		76	T		0	0	0																76	T		0	0		76	T		0	0
77	S		0	0	0	0	0	0		77	I		0	0	0																77	S		0	0		77	I		0	0
78	T		0	0	0	0	0	0		78	S		0	0	0																78	T		0	0		78	S		0	0
79	A		0	0	0	0	0	0		79	G		0	0	0																79	A		0	0		79	G		0	0
80	Y		0	0	0	0	0	0		80	L		0	0	0																80	Y		0	0		80	L		0	0
81	M		0	0	0	0	0	0		81	Q		0	0	0																81	M		0	0		81	Q		0	0
82	E		0	0	0	0	0	0		82	A		0	0	0																82	E		0	0		82	A		0	0
83	L		0	0	0	0	0	0		83	D		0	0	0																83	L		0	0		83	D		0	0
84	S		0	0	0	0	0	0		84	D		0	0	0																84	S		0	0		84	D		0	0
85	R		0	0	0	0	0	0		85	E		0	0	0																85	R		0	0		85	E		0	0
86	L		0	0	0	0	0	0		86	A		0	0	0																86	L		0	0		86	A		0	0
87	R		0	0	0	0	0	0		87	D		0	0	0																87	R		0	0		87	D		0	0
88	S		0	0	0	0	0	0		88	Y		0	0	0																88	S		0	0		88	Y		0	0
89	E		0	0	0	0	0	0		89	Y		0	0	0																89	E		0	0		89	Y		0	0
90	D		0	0	0	0	0	0		90	C		0	0	0																90	D		0	0		90	C		0	0
91	T		0	0	0	0	0	0		91	C		0	0	0																91	T		0	0		91	C		0	0
92	A		0	0	0	0	0	0		92	S		0	0	0																92	A		0	0		92	S		0	0
93	V		0	0	0	0	0	0		93	Y		0	0	0																93	V		0	0		93	Y		0	0
94	Y		0	0	0	0	0	0		94	A		0	0	0																94	Y		0	0		94	A		0	0
95	F		0	0	0	0	0	0		95	G		0	0	0																95	F		0	0		95	G		0	0
96	C		0	0	0	0	0	0		96	S		0	0	0																96	C		0	0		96	S		0	0
97	A		0	0	0	0	0	0		97	Y		0	0	0																97	A		0	0		97	Y		0	0
98	R		0	0	0	0	0	0		98	T		0	0	0																98	R		0	8		98	T		0	0
99	G		0	0	0	0	0	0		99	H		0	0	0																99	G		0	0		99	H		0	0
100	W		0	0	0	0	0	0		100	V		0	0	0																100	W		0	0		100	V		0	0
101	G		0	0	0	0	0	0		101	V		0	0	0																101	G		0	0		101	V		0	0
102	G		0	0	0	0	0	0		102	F		0	0	0																102	G		0	0		102	F		0	0
103	N		0	0	24.19	22.87	0	23.53		103	G		0	0	0																103	N		10.83	0		103	G		0	0
104	Y		0	0	11.24	9.31	0	10.275		104	G		0	0	0																104	Y		26.01	0		104	G		0	0
105	R		0	0	93.96	96.16	0	95.06		105	G		0	0	0																105	R		97.83	0		105	G		0	0
106	S		0	0	50.95	50.57	0	50.76		106	T		0	0	0																106	S		28.03	0		106	T		0	0
107	A		0	0	15.25	16.32	0	15.785		107	K		0	0	0																107	A		36.18	0		107	K		0	0
108	D		0	0	46.42	42.36	0	44.39		108	L		0	0	0																108	D		52.84	0		108	L		0	0
109	L		39.66	38.66	71.61	73.02	39.16	72.315		109	T		0	0	0																109	L		70.22	14.89		109	T		0	0
110	W		0	0	39.2	36.34	0	37.77		110	V		0	0	0																110	W		30.07	0		110	V		0	0
111	I		0	0	0	0	0	0		111	L		0	0	0																111	I		0	0		111	L		0	0
112	Y		0	0	0	0	0	0		112	G		0	0	0																112	Y		0	0		112	G		0	0
113	F		0	0	0	0	0	0																							113	F		0	0		113	Q		0	0
114	D		0	0	0	0	0	0																							114	D		0	0		114	P		0	0
115	L		0	0	0	0	0	0																							115	L		0	0
116	W		0	0	0	0	0	0																							116	W		0	0
117	G		0	0	0	0	0	0																							117	G		0	0
118	Q		0	0	0	0	0	0																							118	Q		0	0
119	G		0	0	0	0	0	0																							119	G		0	0
120	T		0	0	0	0	0	0																							120	T		0	0
121	L		0	0	0	0	0	0																							121	L		0	0
122	V		0	0	0	0	0	0																							122	V		0	0
123	T		0	0	0	0	0	0																							123	T		0	0
124	V		0	0	0	0	0	0																							124	V		0	0

## Sheet: Fig. 3c
ZikV Structure														DenV3 structure (used for values in text)
			BSA (Å²)						Plotted
	ZikV sE	Protomer ID	B	A	A	B	A	B	Average								BSA (Å²)
	Amino Acid	Fab ID	H	H	C	C	L	D	HC-Protomer A	HC-Protomer B	LC-Protomer B					Protomer ID	B	A	A	B
1	I		0	0	0	0	0	0	0	0	0				Amino Acid	Fab ID	H	H	L	L
2	R		0	0	0	0	0	0	0	0	0			1	M		0	0	0	0
3	C		0	0	0	0	0	0	0	0	0			2	R		0	0	0	0
4	I		0	0	0	0	0	0	0	0	0			3	C		0	0	0	0
5	G		0	0	0	0	0	0	0	0	0			4	V		0	0	0	0
6	V		0	0	0	0	0	0	0	0	0			5	G		0	0	0	0
7	S		0	0	0	0	0	0	0	0	0			6	V		0	0	0	0
8	N		0	0	0	0	0	0	0	0	0			7	G		0	0	0	0
9	R		0	0	0	0	0	0	0	0	0			8	N		0	0	0	0
10	D		0	0	0	0	0	0	0	0	0			9	R		0	0	0	0
11	F		0	0	0	0	0	0	0	0	0			10	D		0	0	0	0
12	V		0	0	0	0	0	0	0	0	0			11	F		0	0	0	0
13	E		0	0	0	0	0	0	0	0	0			12	V		0	0	0	0
14	G		0	0	0	0	0	0	0	0	0			13	E		0	0	0	0
15	M		0	0	0	0	0	0	0	0	0			14	G		0	0	0	0
16	S		0	0	0	0	0	0	0	0	0			15	L		0	0	0	0
17	G		0	0	0	0	0	0	0	0	0			16	S		0	0	0	0
18	G		0	0	0	0	0	0	0	0	0			17	G		0	0	0	0
19	T		0	0	0	0	0	0	0	0	0			18	A		0	0	0	0
20	W		0	0	0	0	0	0	0	0	0			19	T		0	0	0	0
21	V		0	0	0	0	0	0	0	0	0			20	W		0	0	0	0
22	D		0	0	0	0	0	0	0	0	0			21	V		0	0	0	0
23	I		0	0	0	0	0	0	0	0	0			22	D		0	0	0	0
24	V		0	0	0	0	0	0	0	0	0			23	V		0	0	0	0
25	L		0	0	0	0	0	0	0	0	0			24	V		0	0	0	0
26	E		0	0	0	0	0	0	0	0	0			25	L		0	0	0	0
27	H		0	0	0	0	0	0	0	0	0			26	E		0	0	0	0
28	G		0	0	0	0	0	0	0	0	0			27	H		0	0	0	0
29	G		0	0	0	0	0	0	0	0	0			28	G		0	0	0	0
30	C		0	0	0	0	0	0	0	0	0			29	K		0	0	0	0
31	V		0	0	0	0	0	0	0	0	0			30	C		0	0	0	0
32	T		0	0	0	0	0	0	0	0	0			31	V		0	0	0	0
33	V		0	0	0	0	0	0	0	0	0			32	T		0	0	0	0
34	M		0	0	0	0	0	0	0	0	0			33	V		0	0	0	0
35	A		0	0	0	0	0	0	0	0	0			34	M		0	0	0	0
36	Q		0	0	0	0	0	0	0	0	0			35	M		0	0	0	0
37	D		0	0	0	0	0	0	0	0	0			36	K		0	0	0	0
38	K		0	0	0	0	0	0	0	0	0			37	N		0	0	0	0
39	P		0	0	0	0	0	0	0	0	0			38	K		0	0	0	0
40	T		0	0	0	0	0	0	0	0	0			39	P		0	0	0	0
41	V		0	0	0	0	0	0	0	0	0			40	T		0	0	0	0
42	D		0	0	0	0	0	0	0	0	0			41	L		0	0	0	0
43	I		0	0	0	0	0	0	0	0	0			42	D		0	0	0	0
44	E		0	0	0	0	0	0	0	0	0			43	I		0	0	0	0
45	L		0	0	0	0	0	0	0	0	0			44	E		0	0	0	0
46	V		0	0	0	0	0	0	0	0	0			45	L		0	0	0	0
47	T		0	0	0	0	0	0	0	0	0			46	Q		0	0	0	0
48	T		0	0	0	0	0	0	0	0	0			47	K		0	0	0	0
49	T		0	0	0	0	0	0	0	0	0			48	T		0	0	0	0
50	V		0	0	0	0	0	0	0	0	0			49	E		0	0	0	0
51	S		0	0	0	0	0	0	0	0	0			50	A		0	0	0	0
52	N		0	0	0	0	0	0	0	0	0			51	T		0	0	0	0
53	M		0	0	0	0	0	0	0	0	0			52	Q		0	0	0	0
54	A		0	0	0	0	0	0	0	0	0			53	L		0	0	0	0
55	E		0	0	0	0	0	0	0	0	0			54	A		0	0	0	0
56	V		0	0	0	0	0	0	0	0	0			55	T		0	0	0	0
57	R		0	0	0	0	0	0	0	0	0			56	L		0	0	0	0
58	S		0	0	0	0	0	0	0	0	0			57	R		0	0	0	0
59	Y		0	0	0	0	0	0	0	0	0			58	K		0	0	0	0
60	C		0	0	0	0	0	0	0	0	0			59	L		0	0	0	0
61	Y		0	0	0	0	0	0	0	0	0			60	C		0	0	0	0
62	E		0	0	0	0	0	0	0	0	0			61	I		0	0	0	0
63	A		0	0	0	0	0	0	0	0	0			62	E		0	0	0	0
64	S		0	0	0	0	0	0	0	0	0			63	G		0	0	0	0
65	I		0	0	0	0	0	0	0	0	0			64	K		0	0	0	0
66	S		0	0	0	0	0	0	0	0	0			65	I		0	0	0	0
67	D		0	0	0	0	0	0	0	0	0			66	T		0	0	0	0
68	M		0	0	0	0	0	0	0	0	0			67	N		0	0	0	0
69	A		2.68	0	9.38	0	0	0	6.03	0	0			68	I		0	0	0	0
70	S		47.54	0	53.12	0	0	0	50.33	0	0			69	T		11.39	0	0	0
71	D		24.06	0	23.34	0	0	0	23.7	0	0			70	T		61.35	0	0	0
72	S		55.27	0	55.64	0	0	0	55.455	0	0			71	D		21.36	0	0	0
73	R		51.15	0	48	0	0	0	49.575	0	0			72	S		40.44	0	0	0
74	C		34.08	0	36.57	0	0	0	35.325	0	0			73	R		65.63	0	0	0
75	P		0	0	0	0	0	0	0	0	0			74	C		34.08	0	0	0
76	T		0	0	0.37	0	0	0	0.185	0	0			75	P		0	0	0	0
77	Q		77.44	0	69.96	0	0	0	73.7	0	0			76	T		0	0	0	0
78	G		0	0	0	0	0	0	0	0	0			77	Q		86.54	0	5.68	0
79	E		0	0	0	0	0	0	0	0	0			78	G		7.14	0	0	0
80	A		0	0	0	0	0	0	0	0	0			79	E		3.62	0	0	0
81	Y		0	0	0	0	0	0	0	0	0			80	A		0	0	0	0
82	L		0	0	3.02	0	0	0	1.51	0	0			81	I		0	0	0	0
83	D		0	0	0	0	0	0	0	0	0			82	L		0	0	0	0
84	K		0	0	0	0	0	0	0	0	0			83	P		0	0	0	0
85	Q		0	0	0	0	0	0	0	0	0			84	E		0	0	0	0
86	S		0	0	0	0	0	0	0	0	0			85	E		0	0	0	0
87	D		0	0	0	0	0	0	0	0	0			86	Q		0	0	0	0
88	T		0	0	0	0	0	0	0	0	0			87	D		0	0	0	0
89	Q		0	0	0	0	0	0	0	0	0			88	Q		0	0	0	0
90	Y		0	0	0	0	0	0	0	0	0			89	N		0	0	0	0
91	V		0	0	0	0	0	0	0	0	0			90	Y		0	0	0	0
92	C		0	0	0	0	0	0	0	0	0			91	V		0	0	0	0
93	K		0	0	0	0	0	0	0	0	0			92	C		0	0	0	0
94	R		0	0	0	0	0	0	0	0	0			93	K		0	0	0	0
95	T		0	0	0	0	0	0	0	0	0			94	H		0	0	0	0
96	L		0	0	0	0	0	0	0	0	0			95	T		0	0	0	0
97	V		10.72	0	11.37	0	0	0	11.045	0	0			96	Y		0	0	0	0
98	D		0.37	0	0	0	0	0	0.185	0	0			97	V		11.56	0	0	0
99	R		39.52	0	38.1	0	0	0	38.81	0	0			98	D		0.73	0	0	0
100	G		0	0	0	0	0	0	0	0	0			99	R		43.64	0	0	0
101	W		19.52	0	18.38	0	0	0	18.95	0	0			100	G		0	0	0	0
102	G		22.84	0	18.8	0	0	0	20.82	0	0			101	W		14.29	0	0	0
103	N		48.8	0	50.35	0	0	0	49.575	0	0			102	G		25.12	0	0	0
104	G		68.18	0	67.25	0	0	0	67.715	0	0			103	N		51.6	0	0	0
105	C		2.37	0	2.55	0	0	0	2.46	0	0			104	G		60.63	0	0	0
106	G		38.76	0	38	0	0	0	38.38	0	0			105	C		8.18	0	0	0
107	L		0.15	0	0.44	0	0	0	0.295	0	0			106	D		42.92	0	10.92	0
108	F		0	0	0	0	0	0	0	0	0			107	L		0	0	0	0
109	G		0	0	0	0	0	0	0	0	0			108	F		0	0	0	0
110	K		0	0	0	0	0	0	0	0	0			109	G		0	0	0	0
111	G		0	0	0	0	0	0	0	0	0			110	K		0	0	0	0
112	S		0	0	0	0	0	0	0	0	0			111	G		0	0	0	0
113	L		20.1	0	15.09	0	0	0	17.595	0	0			112	S		0	0	0	0
114	V		0	0	0	0	0	0	0	0	0			113	L		17.56	0	0	0
115	T		0	0	0	0	0	0	0	0	0			114	V		0	0	0	0
116	C		0	0	0	0	0	0	0	0	0			115	T		0	0	0	0
117	A		0	0	0	0	0	0	0	0	0			116	C		0	0	0	0
118	K		0	0	0	0	0	0	0	0	0			117	A		0	0	0	0
119	F		0	0	0	0	0	0	0	0	0			118	K		0	0	0	0
120	A		0	0	0	0	0	0	0	0	0			119	F		0	0	0	0
121	C		0	0	0	0	0	0	0	0	0			120	Q		0	0	0	0
122	S		0	0	0	0	0	0	0	0	0			121	C		0	0	0	0
123	K		0	0	0	0	0	0	0	0	0			122	L		0	0	0	0
124	K		0	0	0	0	0	0	0	0	0			123	E		0	0	0	0
125	M		0	0	0	0	0	0	0	0	0			124	S		0	0	0	0
126	T		0	0	0	0	0	0	0	0	0			125	I		0	0	0	0
127	G		0	0	0	0	0	0	0	0	0			126	E		0	0	0	0
128	K		0	0	0	0	0	0	0	0	0			127	G		0	0	0	0
129	S		0	0	0	0	0	0	0	0	0			128	K		0	0	0	0
130	I		0	0	0	0	0	0	0	0	0			129	V		0	0	0	0
131	Q		0	0	0	0	0	0	0	0	0			130	V		0	0	0	0
132	P		0	0	0	0	0	0	0	0	0			131	Q		0	0	0	0
133	E		0	0	0	0	0	0	0	0	0			132	H		0	0	0	0
134	N		0	0	0	0	0	0	0	0	0			133	E		0	0	0	0
135	L		0	0	0	0	0	0	0	0	0			134	N		0	0	0	0
136	E		0	0	0	0	0	0	0	0	0			135	L		0	0	0	0
137	Y		0	0	0	0	0	0	0	0	0			136	K		0	0	0	0
138	R		0	0	0	0	0	0	0	0	0			137	Y		0	0	0	0
139	I		0	0	0	0	0	0	0	0	0			138	T		0	0	0	0
140	M		0	0	0	0	0	0	0	0	0			139	V		0	0	0	0
141	L		0	0	0	0	0	0	0	0	0			140	I		0	0	0	0
142	S		0	0	0	0	0	0	0	0	0			141	I		0	0	0	0
143	V		0	0	0	0	0	0	0	0	0			142	T		0	0	0	0
144	H		0	0	0	0	0	0	0	0	0			143	V		0	0	0	0
145	G		0	0	0	0	0	0	0	0	0			144	H		0	0	0	0
146	S		0	0	0	0	0	0	0	0	0			145	T		0	0	0	0
147	Q		0	0	0	0	0	0	0	0	0			146	G		0	0	0	0
148	H		0	0	0	0	0	0	0	0	0			147	D		0	0	0	0
149	S		0	0	0	0	0	0	0	0	0			148	Q		0	0	0	0
150	G		0	19.88	0	21	0	0	0	20.44	0			149	H		0	23.2	0	0
151	M		0	0	0	0	0	0	0	0	0			150	Q		0	0	0	0
152	I		0	0	0	0	0	0	0	0	0			151	V		0	0	0	0
153	V		0	58.78	0	60.29	0	0	0	59.535	0			152	G		0	0	0	0
154	N		0	9.78	0	11.89	0	0	0	10.835	0			153	N		0	6.57	0	0
155	D		0	4.31	0	0.44	0	0	0	2.375	0			154	E		0	27.06	0	0
156	T		0	74.26	0	67.16	0	0	0	70.71	0			155	T		0	38.08	0	0
157	G		0	0	0	0	0	0	0	0	0			156	Q		0	0	0	0
158	H		0	0	0	0	0	0	0	0	0			157	G		0	0	0	0
159	E		0	0	0	0	0	0	0	0	0			158	V		0	0	0	0
160	T		0	0	0	0	0	0	0	0	0			159	T		0	0	0	0
161	D		0	0	0	0	0	0	0	0	0			160	A		0	0	0	0
162	E		0	0	0	0	0	0	0	0	0			161	E		0	0	0	0
163	N		0	0	0	0	0	0	0	0	0			162	I		0	0	0	0
164	R		0	0	0	0	0	0	0	0	0			163	T		0	0	0	0
165	A		0	0	0	0	0	0	0	0	0			164	P		0	0	0	0
166	K		0	0	0	0	0	0	0	0	0			165	Q		0	0	0	0
167	V		0	0	0	0	0	0	0	0	0			166	A		0	0	0	0
168	E		0	0	0	0	0	0	0	0	0			167	S		0	0	0	0
169	I		0	0	0	0	0	0	0	0	0			168	T		0	0	0	0
170	T		0	0	0	0	0	0	0	0	0			169	V		0	0	0	0
171	P		0	0	0	0	0	0	0	0	0			170	E		0	0	0	0
172	N		0	0	0	0	0	0	0	0	0			171	A		0	0	0	0
173	S		0	0	0	0	0	0	0	0	0			172	I		0	0	0	0
174	P		0	0	0	0	0	0	0	0	0			173	L		0	0	0	0
175	R		0	0	0	0	0	0	0	0	0			174	P		0	0	0	0
176	A		0	0	0	0	0	0	0	0	0			175	E		0	0	0	0
177	E		0	0	0	0	0	0	0	0	0			176	Y		0	0	0	0
178	A		0	0	0	0	0	0	0	0	0			177	G		0	0	0	0
179	T		0	0	0	0	0	0	0	0	0			178	T		0	0	0	0
180	L		0	0	0	0	0	0	0	0	0			179	L		0	0	0	0
181	G		0	0	0	0	0	0	0	0	0			180	G		0	0	0	0
182	G		0	0	0	0	0	0	0	0	0			181	L		0	0	0	0
183	F		0	0	0	0	0	0	0	0	0			182	E		0	0	0	0
184	G		0	0	0	0	0	0	0	0	0			183	C		0	0	0	0
185	S		0	0	0	0	0	0	0	0	0			184	S		0	0	0	0
186	L		0	0	0	0	0	0	0	0	0			185	P		0	0	0	0
187	G		0	0	0	0	0	0	0	0	0			186	R		0	0	0	0
188	L		0	0	0	0	0	0	0	0	0			187	T		0	0	0	0
189	D		0	0	0	0	0	0	0	0	0			188	G		0	0	0	0
190	C		0	0	0	0	0	0	0	0	0			189	L		0	0	0	0
191	E		0	0	0	0	0	0	0	0	0			190	D		0	0	0	0
192	P		0	0	0	0	0	0	0	0	0			191	F		0	0	0	0
193	R		0	0	0	0	0	0	0	0	0			192	N		0	0	0	0
194	T		0	0	0	0	0	0	0	0	0			193	E		0	0	0	0
195	G		0	0	0	0	0	0	0	0	0			194	M		0	0	0	0
196	L		0	0	0	0	0	0	0	0	0			195	I		0	0	0	0
197	D		0	0	0	0	0	0	0	0	0			196	L		0	0	0	0
198	F		0	0	0	0	0	0	0	0	0			197	L		0	0	0	0
199	S		0	0	0	0	0	0	0	0	0			198	T		0	0	0	0
200	D		0	0	0	0	0	0	0	0	0			199	M		0	0	0	0
201	L		0	0	0	0	0	0	0	0	0			200	K		0	0	0	0
202	Y		0	0	0	0	0	0	0	0	0			201	N		0	0	0	0
203	Y		0	0	0	0	0	0	0	0	0			202	K		0	0	0	0
204	L		0	0	0	0	0	0	0	0	0			203	A		0	0	0	0
205	T		0	0	0	0	0	0	0	0	0			204	W		0	0	0	0
206	M		0	0	0	0	0	0	0	0	0			205	M		0	0	0	0
207	N		0	0	0	0	0	0	0	0	0			206	V		0	0	0	0
208	N		0	0	0	0	0	0	0	0	0			207	H		0	0	0	0
209	K		0	0	0	0	0	0	0	0	0			208	R		0	0	0	0
210	H		0	0	0	0	0	0	0	0	0			209	Q		0	0	0	0
211	W		0	0	0	0	0	0	0	0	0			210	W		0	0	0	0
212	L		0	0	0	0	0	0	0	0	0			211	F		0	0	0	0
213	V		0	0	0	0	0	0	0	0	0			212	F		0	0	0	0
214	H		0	0	0	0	0	0	0	0	0			213	D		0	0	0	0
215	K		0	0	0	0	0	0	0	0	0			214	L		0	0	0	0
216	E		0	0	0	0	0	0	0	0	0			215	P		0	0	0	0
217	W		0	0	0	0	0	0	0	0	0			216	L		0	0	0	0
218	F		0	0	0	0	0	0	0	0	0			217	P		0	0	0	0
219	H		0	0	0	0	0	0	0	0	0			218	W		0	0	0	0
220	D		0	0	0	0	0	0	0	0	0			219	T		0	0	0	0
221	I		0	0	0	0	0	0	0	0	0			220	S		0	0	0	0
222	P		0	0	0	0	0	0	0	0	0			221	G		0	0	0	0
223	L		0	0	0	0	0	0	0	0	0			222	A		0	0	0	0
224	P		0	0	0	0	0	0	0	0	0			223	T		0	0	0	0
225	W		0	0	0	0	0	0	0	0	0			224	T		0	0	0	0
226	H		0	0	0	0	0	0	0	0	0			225	E		0	0	0	0
227	A		0	0	0	0	0	0	0	0	0			226	T		0	0	0	0
228	G		0	0	0	0	0	0	0	0	0			227	P		0	0	0	0
229	A		0	0	0	0	0	0	0	0	0			228	T		0	0	0	0
230	D		0	0	0	0	0	0	0	0	0			229	W		0	0	0	0
231	T		0	0	0	0	0	0	0	0	0			230	N		0	0	0	0
232	G		0	0	0	0	0	0	0	0	0			231	R		0	0	0	0
233	T		0	0	0	0	0	0	0	0	0			232	K		0	0	0	0
234	P		0	0	0	0	0	0	0	0	0			233	E		0	0	0	0
235	H		0	0	0	0	0	0	0	0	0			234	L		0	0	0	0
236	W		0	0	0	0	0	0	0	0	0			235	L		0	0	0	0
237	N		0	0	0	0	0	0	0	0	0			236	V		0	0	0	0
238	N		0	0	0	0	0	0	0	0	0			237	T		0	0	0	0
239	K		0	0	0	0	0	0	0	0	0			238	F		0	0	0	0
240	E		0	0	0	0	0	0	0	0	0			239	K		0	0	0	0
241	A		0	0	0	0	0	0	0	0	0			240	N		0	0	0	0
242	L		0	0	0	0	0	0	0	0	0			241	A		0	0	0	0
243	V		0	0	0	0	0	0	0	0	0			242	H		0	0	0	0
244	E		0	0	0	0	0	0	0	0	0			243	A		0	0	0	0
245	F		0	0	0	0	0	0	0	0	0			244	K		30.95	0	0	0
246	K		0	0	0	0	0	0	0	0	0			245	K		53.09	0	0	0
247	D		0	0	0	0	0	0	0	0	0			246	Q		0	0	0	0
248	A		0	0	0	0	0	0	0	0	0			247	E		0	0	0	0
249	H		0	0	0	0	0	0	0	0	0			248	V		0	0	0	0
250	A		0	0	0	0	0	0	0	0	0			249	V		0	0	0	0
251	K		23.52	0	23.22	0	0	0	23.37	0	0			250	V		0	0	0	0
252	R		92.75	0	70.55	0	0	0	81.65	0	0			251	L		0	0	0	0
253	Q		1.21	0	0.44	0	0	0	0.825	0	0			252	G		0	0	0	0
254	T		0	0	0	0	0	0	0	0	0			253	S		0	0	0	0
255	V		0	0	0	0	0	0	0	0	0			254	Q		0	0	0	0
256	V		0	0	0	0	0	0	0	0	0			255	E		0	0	0	0
257	V		0	0	0	0	0	0	0	0	0			256	G		0	0	0	0
258	L		0	0	0	0	0	0	0	0	0			257	C		0	0	0	0
259	G		0	0	0	0	0	0	0	0	0			258	M		0	0	0	0
260	S		0	0	0	0	0	0	0	0	0			259	H		0	0	0	0
261	Q		0	0	0	0	0	0	0	0	0			260	T		0	0	0	0
262	E		0	0	0	0	0	0	0	0	0			261	A		0	0	0	0
263	G		0	0	0	0	0	0	0	0	0			262	L		0	0	0	0
264	A		0	0	0	0	0	0	0	0	0			263	T		0	0	0	0
265	V		0	0	0	0	0	0	0	0	0			264	G		0	0	0	0
266	H		0	0	0	0	0	0	0	0	0			265	A		0	0	0	0
267	T		0	0	0	0	0	0	0	0	0			266	T		0	0	0	0
268	A		0	0	0	0	0	0	0	0	0			267	E		0	0	0	0
269	L		0	0	0	0	0	0	0	0	0			268	I		0	0	0	0
270	A		0	0	0	0	0	0	0	0	0			269	Q		0	0	0	0
271	G		0	0	0	0	0	0	0	0	0			270	N		0	0	0	0
272	A		0	0	0	0	0	0	0	0	0			271	S		0	0	0	0
273	L		0	0	0	0	0	0	0	0	0			272	G		0	6.47	0	0
274	E		0	0	0	0	0	0	0	0	0			273	G		0	0	0	0
275	A		0	0	0	0	0	0	0	0	0			274	T		0	0	0	0
276	E		0	0	0	0	0	0	0	0	0			275	S		0	0	0	0
277	M		0	0	0	0	0	0	0	0	0			276	I		0	0	0	0
278	D		0	13.19	0	0	0	0	0	6.595	0			277	W		0	0	0	0
279	G		0	0	0	0	0	0	0	0	0			278	P		0	0	0	0
280	A		0	0	0	0	0	0	0	0	0			279	G		0	0	0	0
281	K		0	0	0	0	0	0	0	0	0			280	H		0	0	0	0
282	G		0	0	0	0	0	0	0	0	0			281	L		0	0	0	0
283	R		0	0	0	0	0	0	0	0	0			282	K		0	0	0	0
284	L		0	0	0	0	0	0	0	0	0			283	C		0	0	0	0
285	S		0	0	0	0	0	0	0	0	0			284	R		0	0	0	0
286	S		0	0	0	0	0	0	0	0	0			285	L		0	0	0	0
287	G		0	0	0	0	0	0	0	0	0			286	K		0	0	0	0
288	H		0	0	0	0	0	0	0	0	0			287	M		0	0	0	0
289	L		0	0	0	0	0	0	0	0	0			288	D		0	0	0	0
290	K		0	0	0	0	0	0	0	0	0			289	K		0	0	0	0
291	C		0	0	0	0	0	0	0	0	0			290	L		0	0	0	0
292	R		0	0	0	0	0	0	0	0	0			291	E		0	0	0	0
293	L		0	0	0	0	0	0	0	0	0			292	L		0	0	0	0
294	K		0	0	0	0	0	0	0	0	0			293	K		0	0	0	0
295	M		0	0	0	0	0	0	0	0	0			294	G		0	0	0	0
296	D		0	0	0	0	0	0	0	0	0			295	M		0	0	0	0
297	K		0	0	0	0	0	0	0	0	0			296	S		0	0	0	0
298	L		0	0	0	0	0	0	0	0	0			297	Y		0	0	0	0
299	R		0	0	0	0	0	0	0	0	0			298	A		0	0	0	0
300	L		0	0	0	0	0	0	0	0	0			299	M		0	0	0	0
301	K		0	0	0	0	0	0	0	0	0			300	C		0	0	0	0
302	G		0	0	0	0	0	0	0	0	0			301	L		0	0	0	0
303	V		0	0	0	0	0	0	0	0	0			302	N		0	0	0	0
304	S		0	0	0	0	0	0	0	0	0			303	T		0	0	0	0
305	Y		0	0	0	0	0	0	0	0	0			304	F		0	0	0	0
306	S		0	0	0	0	0	0	0	0	0			305	V		0	0	0	0
307	L		0	0	0	0	0	0	0	0	0			306	L		0	0	0	0
308	C		0	0	0	0	0	0	0	0	0			307	K		0	0	0	69.02
309	T		0	0	0	0	0	0	0	0	0			308	K		0	15.64	0	16.39
310	A		0	0	0	0	0	0	0	0	0			309	E		0	0	0	9.38
311	A		0	0	0	0	0	0	0	0	0			310	V		0	0	0	0
312	F		0	0	0	0	0	0	0	0	0			311	S		0	0	0	0
313	T		0	0	0	0	0	0	0	0	0			312	E		0	0	0	0
314	F		0	0	0	0	0.74	0.25	0	0	0.495			313	T		0	0	0	0
315	T		0	0	0	0	42.95	38.57	0	0	40.76			314	Q		0	0	0	0
316	K		0	42.31	0	41.92	0.34	1.51	0	42.115	0.925			315	H		0	0	0	0
317	I		0	0	0	0	1.68	0	0	0	0.84			316	G		0	0	0	0
318	P		0	0	0	0	0	0	0	0	0			317	T		0	0	0	0
319	A		0	0	0	0	0	0	0	0	0			318	I		0	0	0	0
320	E		0	0	0	0	0	0	0	0	0			319	L		0	0	0	0
321	T		0	0	0	0	0	0	0	0	0			320	I		0	0	0	0
322	L		0	0	0	0	0	0	0	0	0			321	K		0	0	0	0
323	H		0	0	0	0	0	0	0	0	0			322	V		0	0	0	0
324	G		0	0	0	0	5.88	0	0	0	2.94			323	E		0	0	0	0
325	T		0	0	0	0	0	0	0	0	0			324	Y		0	0	0	0
326	V		0	0	0	0	0	0	0	0	0			325	K		0	0	0	4.92
327	T		0	0	0	0	0	0	0	0	0			326	G		0	0	0	0
328	V		0	0	0	0	0	0	0	0	0			327	E		0	0	0	0
329	E		0	0	0	0	0	0	0	0	0			328	D		0	0	0	0
330	V		0	0	0	0	0	0	0	0	0			329	A		0	0	0	0
331	Q		0	0	0	0	0	6.56	0	0	3.28			330	P		0	0	0	0
332	Y		0	0	0	0	0	0	0	0	0			331	C		0	0	0	0
333	A		0	0	0	0	0	0	0	0	0			332	K		0	0	0	0
334	G		0	0	0	0	0	0	0	0	0			333	I		0	0	0	0
335	T		0	0	0	0	0	0	0	0	0			334	P		0	0	0	0
336	D		0	0	0	0	0	0	0	0	0			335	F		0	0	0	0
337	G		0	0	0	0	0	0	0	0	0			336	S		0	0	0	0
338	P		0	0	0	0	0	0	0	0	0			337	T		0	0	0	0
339	C		0	0	0	0	0	0	0	0	0			338	E		0	0	0	0
340	K		0	0	0	0	0	0	0	0	0			339	D		0	0	0	0
341	V		0	0	0	0	0	0	0	0	0			340	G		0	0	0	0
342	P		0	0	0	0	0	0	0	0	0			341	Q		0	0	0	0
343	A		0	0	0	0	0	0	0	0	0			342	G		0	0	0	0
344	Q		0	0	0	0	0	0	0	0	0			343	K		0	0	0	0
345	M		0	0	0	0	0	0	0	0	0			344	A		0	0	0	0
346	A		0	0	0	0	0	0	0	0	0			345	H		0	0	0	0
347	V		0	0	0	0	0	0	0	0	0			346	N		0	0	0	0
348	D		0	0	0	0	0	0	0	0	0			347	G		0	0	0	0
349	M		0	0	0	0	0	0	0	0	0			348	R		0	0	0	0
350	Q		0	0	0	0	0	0	0	0	0			349	L		0	0	0	0
351	T		0	0	0	0	0	0	0	0	0			350	I		0	0	0	0
352	L		0	0	0	0	0	0	0	0	0			351	T		0	0	0	0
353	T		0	0	0	0	0	0	0	0	0			352	A		0	0	0	0
354	P		0	0	0	0	0	0	0	0	0			353	N		0	0	0	0
355	V		0	0	0	0	0	0	0	0	0			354	P		0	0	0	0
356	G		0	0	0	0	0	0	0	0	0			355	V		0	0	0	0
357	R		0	0	0	0	0	0	0	0	0			356	V		0	0	0	0
358	L		0	0	0	0	0	0	0	0	0			357	T		0	0	0	0
359	I		0	0	0	0	0	0	0	0	0			358	K		0	0	0	0
360	T		0	0	0	0	0	0	0	0	0			359	K		0	0	0	0
361	A		0	0	0	0	0	0	0	0	0			360	E		0	0	0	3.38
362	N		0	0	0	0	0	0	0	0	0			361	E		0	0	0	19.45
363	P		0	0	0	0	0	0	0	0	0			362	P		0	0	0	0
364	V		0	0	0	0	0	0	0	0	0			363	V		0	0	0	0
365	I		0	0	0	0	0	0	0	0	0			364	N		0	0	0	0
366	T		0	0	0	0	0	0	0	0	0			365	I		0	0	0	0
367	E		0	0	0	0	0	0	0	0	0			366	E		0	0	0	0
368	S		0	0	0	0	0	0	0	0	0			367	A		0	0	0	0
369	T		0	0	0	0	0	0	0	0	0			368	E		0	0	0	0
370	E		0	0	0	0	50.31	49.78	0	0	50.045			369	P		0	0	0	0
371	N		0	0	0	0	64.31	64.94	0	0	64.625			370	P		0	0	0	0
372	S		0	0	0	0	2.84	2.66	0	0	2.75			371	F		0	0	0	0
373	K		0	0	0	0	57.67	57.5	0	0	57.585			372	G		0	0	0	0
374	M		0	0	0	0	0	0	0	0	0			373	E		0	0	0	0
375	M		0	0	0	0	0	0	0	0	0			374	S		0	0	0	0
376	L		0	0	0	0	0	0	0	0	0			375	N		0	0	0	0
377	E		0	0	0	0	0	0	0	0	0			376	I		0	0	0	0
378	L		0	0	0	0	0	0	0	0	0			377	V		0	0	0	0
379	D		0	0	0	0	0	0	0	0	0			378	I		0	0	0	0
380	P		0	0	0	0	0	0	0	0	0			379	G		0	0	0	0
381	P		0	0	0	0	0	0	0	0	0			380	I		0	0	0	0
382	F		0	0	0	0	0	0	0	0	0			381	G		0	0	0	0
383	G		0	0	0	0	0	0	0	0	0			382	D		0	0	0	0
384	D		0	0	0	0	0	0	0	0	0			383	K		0	0	0	0
385	S		0	0	0	0	0	0	0	0	0			384	A		0	0	0	0
386	Y		0	0	0	0	0	0	0	0	0			385	L		0	0	0	0
387	I		0	0	0	0	0	0	0	0	0			386	K		0	0	0	0
388	V		0	0	0	0	0	0	0	0	0			387	I		0	0	0	0
389	I		0	0	0	0	0	0	0	0	0			388	N		0	0	0	0
390	G		0	0	0	0	0	0	0	0	0			389	W		0	0	0	0
391	V		0	0	0	0	0	0	0	0	0			390	Y		0	0	0	0
392	G		0	0	0	0	0	0	0	0	0			391	K		0	0	0	0
393	E		0	0	0	0	0	0	0	0	0			392	K		0	0	0	0
394	K		0	0	0	0	0	0	0	0	0
395	K		0	0	0	0	0	0	0	0	0
396	I		0	0	0	0	0	0	0	0	0
397	T		0	0	0	0	0	0	0	0	0
398	H		0	0	0	0	0	0	0	0	0
399	H		0	0	0	0	0	0	0	0	0
400	W		0	0	0	0	0	0	0	0	0
401	H		0	0	0	0	0	0	0	0	0
402	R		0	0	0	0	0	0	0	0	0

## Sheet: Fig S3
BSA percentage for pie chart (Fig S3)
	Plotted			Plotted
	DenV3 structure	ZikV structure
CDR		H-L	C-D	Average
CDRH1	95	172.97	174.03	173.5
CDRH2	314	291	287.22	289.11
CDRH3	367	392.48	387.31	389.895
CDRL1	22	0	0	0
CDRL2	112	199.99	199.26	199.625
CDRL3	0	0	0	0
	Plotted			Plotted
	DenV3 structure	ZikV structure
sE component		H-L	C-D	Average
β strand	337	292	299	295.5
Fusion loop	270	251	245	248
ij loop	84	117	94	105.5
150-loop glycan	95	167	161	164
Domain III	138	296	264	280
